# Supplementary material for: Perceived Weight Discrimination Mediates the Prospective Relation Between Obesity and Depressive Symptoms in U.S. and U.K. Adults
Source: Health Psychol. 2016 Oct 17;36(2):112–21. doi: 10.1037/hea0000426 (PMC5267562; doi:10.1037/hea0000426)
Supplement: Supplementary file 1 [file zg1-3341_HEA-2016-3809_SUPPL.zip]

Archive with 1 entries (1 files):
- zg1011163341so1.doc
